# Supplementary material for: Designing Second Generation Anti-Alzheimer Compounds as Inhibitors of Human Acetylcholinesterase: Computational Screening of Synthetic Molecules and Dietary Phytochemicals
Source: PLoS One. 2015 Sep 1;10(9):e0136509. doi: 10.1371/journal.pone.0136509 (PMC4556483; doi:10.1371/journal.pone.0136509)
Supplement: S1 Table — (XLSX) [file pone.0136509.s001.xlsx]

## Sheet: Sheet2
Note: the values disobeying lipinski criteria i.e molecular mass <500Da (modified to <600Da), octanol/water partition coefficient (LogP) <5, number of hydrogen-bond donors <5, number of hydrogen-bond acceptors <10 and molecular reactivity between 40 and 130, has been formated as coloured cells.
Synthetic hit no.	Accession no.	Molecular Weight	Hydrogen Bond Donor	Hydrogen Bond Acceptor	LogP	Molar Refractivity
1	656986	452	2	4	7.42	145.372
2	5326966	500	3	4	6.741	153.784
3	5326967	500	3	4	6.741	153.784
4	6540271	523	3	3	9.092	163.686
5	9549197	464	2	4	7.242	147.601
6	9850331	542	2	6	9.233	169.164
7	9851127	528	2	4	8.604	167.816
8	10026325	441	1	4	5.779	131.77
9	10028957	500	3	4	6.741	153.784
10	10322257	465	1	3	6.256	140.364
11	10323763	501	2	6	5.765	149.284
12	10324875	535	2	5	6.707	165.238
13	10433216	437	1	3	5.476	131.13
14	10625415	506	2	4	8.412	161.452
15	11113934	509	1	3	8.702	159.069
16	11179372	491	1	3	8.539	156.666
17	11330142	538	3	4	7.864	167.332
18	11455392	508	1	5	5.479	156.567
19	11489952	566	1	4	7.778	172.089
20	11563410	520	3	4	0	0
21	11753218	552	1	4	7.388	167.472
22	13545706	526	2	2	9.383	161.303
23	16094871	464	3	8	3.026	128.583
24	23644605	534	2	4	9.192	170.686
25	23644657	514	4	4	7.491	162.733
26	23644770	439	2	5	2.873	123.95
27	23644776	514	2	6	8.453	159.93
28	23644781	506	2	4	8.412	161.452
29	23644782	520	1	4	8.802	166.069
30	23645225	531	1	2	0	0
31	23645226	531	1	2	0	0
32	23645227	517	1	2	0	0
33	23645228	495	1	3	8.312	154.452
34	23645275	486	4	4	6.855	153.569
35	23645276	529	2	5	7.316	161.077
36	45038882	365	1	4	4.02	102.728
37	46241141	379	0	4	4.035	105.59
38	49849625	365	1	4	3.728	100.702
39	db02673	492		6	0	0
40	db04614	456		3	0	0
41	db04615	456		3	0	0
42	db04616	416		2	0	0
FDA Drugs for AD
1	Tacrine	184	0	0	0	0
2	Galantamine	266	0	3	0	0
3	Donepezil	350	0	4	0	0
4	Rivastigmine	228	0	2	0	0
5	Huperzine A	224	0	1	0	0
Phytochemicals
1	Berbetstine	352	5	1	3.013	45.996
2	berberine	336	5	0	3.522	93.39
3	Yohimbine	354	3	2	1.524	85.513
4	Sangurarine	332	5	0	3.16	93.192
5	Elemol	222	0	1	2.91	70.131
6	Naringenin	272	2	3	2.51	66.32
Self Designed
1	bet2c	615	6	1	6.868	120.099
2	bet3c	629	6	1	7.258	124.716
3	bet4c	643	6	1	7.648	129.333
4	bet2cd	555	4	1	6.844	107.998
5	Berberastine-3C- Tacrine Derivative	569	4	1	7.234	112.615
6	bet4cd	583	4	1	7.624	117.232
7	bet5c	657	6	1	8.039	133.95
8	Berberastine-5C- Tacrine Derivative	597	4	1	8.014	121.849
9	tac3c	590	5	3	6.897	118.374
10	tac3cd	530	4	2	6.682	105.691
11	tac4c	604	6	2	7.096	122.659
12	tac5c	618	6	2	7.486	127.276
13	Berberastine-5C-Pyrimidine	567	8	1	5.081	101.659
14	Berberine-5C-Pyrimidine	551	8	0	5.59	152.906
15	Berberine-4C-Pyrimidine	537	8	0	5.2	148.289
